# Supplementary material for: CampyTube: Seamless Integration of a Molecular Test and Lateral Flow Detection of Campylobacter in a Single Vial
Source: Biosensors (Basel). 2025 Aug 1;15(8):497. doi: 10.3390/bios15080497 (PMC12384175; doi:10.3390/bios15080497)
Supplement: Supplementary file 1 [file biosensors-15-00497-s001.zip]

Archive with 1 entries (1 files):
- biosensors-3735334-supplementary.pdf
